# Supplementary material for: Canine Smell Preferences—Do Dogs Have Their Favorite Scents?
Source: Animals (Basel). 2022 Jun 8;12(12):1488. doi: 10.3390/ani12121488 (PMC9219509; doi:10.3390/ani12121488)
Supplement: Supplementary file 1 [file animals-12-01488-s001.zip]

Archive with 1 entries (1 files):
- animals-1644336-supplementary.pdf
